# Supplementary material for: Inherited Thrombocytopenia Related Genes: GPS2 Mediates the Interplay Between ANKRD26 and ETV6
Source: Cells. 2024 Dec 30;14(1):23. doi: 10.3390/cells14010023 (PMC11720448; doi:10.3390/cells14010023)
Supplement: Supplementary file 1 [file cells-14-00023-s001.zip]

Archive with 1 entries (1 files):
- cells-3358804-supplementary.pdf
